# Supplementary material for: Hybrid Organic–Si C-MOSFET Image Sensor Designed with Blue-, Green-, and Red-Sensitive Organic Photodiodes on Si C-MOSFET-Based Photo Signal Sensor Circuit
Source: Nanomaterials (Basel). 2024 Jun 21;14(13):1066. doi: 10.3390/nano14131066 (PMC11243616; doi:10.3390/nano14131066)
Supplement: Supplementary file 1 [file nanomaterials-14-01066-s001.zip]

Archive with 2 entries (2 files):
- nanomaterials-3032866-Supplementary Materials.pdf
- Video S1.mp4
